# Supplementary material for: Single-cell transcriptomics reveals systemic immune dysregulation in non-segmental vitiligo
Source: Front Immunol. 2025 Dec 8;16:1698566. doi: 10.3389/fimmu.2025.1698566 (PMC12719421; doi:10.3389/fimmu.2025.1698566)
Supplement: Supplementary file 4 [file DataSheet1.zip]

Archive with 6 entries (5 files):
- analysis code/KEGG_barplot_ggplot2.R
- analysis code/KEGG_enrich.R
- analysis code/Monocle_Analysis.R
- analysis code/Seurat_Integration.R
- analysis code/plot_barplot.R
- analysis code/
