# Supplementary material for: Single-cell transcriptomics reveals systemic immune dysregulation in non-segmental vitiligo
Source: Front Immunol. 2025 Dec 8;16:1698566. doi: 10.3389/fimmu.2025.1698566 (PMC12719421; doi:10.3389/fimmu.2025.1698566)
Supplement: Supplementary file 4 [file DataSheet1.zip › analysis code/KEGG_barplot_ggplot2.R]

library(ggplot2)
library(grid)
library(gridExtra)
data <- read.table("KEGG_enrichment.xls", sep="\t", header=T)
dim(data)
data <- data[order(data$classic_fisher),] 
#data <- data[data$Pvalue <= 0.05,]
pv_log <- -log10(data$classic_fisher)
cls <- rep("red", length(pv_log))
pname <- as.vector(data$Pathway_name)
ymax <- max(pv_log)+max(pv_log)/3
cs <- rep("blue", length(pv_log))
cs[pv_log >= -log10(0.05)] <- "red"
if(length(pv_log) >= 20)
{
	pv_log <- pv_log[1:20]
	pname <- pname[1:20]
	cs <- cs[1:20]
}

aa <- data.frame(pv_log=pv_log, pname=pname, cs=cs)
aa <- aa[order(aa$pv_log, decreasing = FALSE),] 
aa$pname <- factor(aa$pname ,levels=as.vector(pname))
p_bar <-ggplot(data=aa, aes(x=pname, y=pv_log))+geom_bar(stat="identity", position="identity", fill=as.vector(aa$cs))+theme_bw()+xlab("KEGG Pathway")+ylab("-log(Pvalue)")+
theme(plot.title = element_text(hjust = 0.5, face="bold", colour="black", size=25),legend.text=element_text(size=20), axis.title.x=element_text(size=30),axis.title.y=element_text(size=30),axis.text.y=element_text(size=30),axis.text.x=element_text(size=20,colour="black", angle=90, hjust=1))+
#+coord_flip()
ggtitle("")
#print(p)
#dev.off()
#system("convert KEGG_enrichment.pdf KEGG_enrichment.png")


###scatter plot

library(ggplot2)
data <- read.table("KEGG_enrichment_significant.xls", sep="\t", header=TRUE)
fdenrich <- data[, "Significant"] / data[, "Annotated"]
data <- data[order(fdenrich, decreasing=TRUE),]
if(dim(data)[1] > 20)
{
    data <- data[1:20,]
}
pathname <- as.vector(data[,"Pathway_name"])
fdenrich <- data[, "Significant"] / data[, "Annotated"]
pvs <- data[, "classic_fisher"]
pvs <- -log10(pvs)
xmin <- min(fdenrich, na.rm=TRUE)
xmin <- round(xmin, 3)
xmax <- max(fdenrich, na.rm=TRUE)
xmax <- round(xmax, 3)
ymin <- min(pvs)
ymin <- round(ymin, 0)
ymax <- max(pvs) 
ymax <- round(ymax, 0)
ncolors <- rainbow(length(pathname))
ncounts <- data[, "Significant"]
#jpeg(filename="KEGG_enrichment_2D.jpg", width = 700, height = 480)
#pdf(file="KEGG_enrichment_2D.pdf")
#plot(fdenrich, pvs, pch=0:length(pathname), col=ncolors, cex=1.2, ylim=c(0, ymax*1.1), xlim=c(xmin, xmax*1.5), frame.plot=FALSE,xlab="Rich factor", ylab="-log10(pvalue)", xaxt="n", yaxt="n")
#abline(h=-log10(0.01), a=xmin, b=xmax, col = "grey", lty = "dashed")
#lines(c(xmin, xmax), c(2, 2), col = "grey", lty = "dashed")
#lines(c((xmin+xmax)/2,(xmin+xmax)/2), c(0, ymax), col = "grey", lty = "dashed")
#axis(1, seq(xmin, xmax, by=0.005), seq(xmin, xmax, by=0.005), las=2, cex.axis=0.3)
#axis(2, seq(0, ymax, by=1), seq(0, ymax, by=1), cex.axis=0.8)
#legend(xmax, ymax, pathname, pch=0:length(pathname), col=ncolors, cex=0.8, box.col=NA)
#dev.off()
#pdf(file="KEGG_enrichment_2D.pdf")
aa <- data.frame(fdenrich=fdenrich, pathname=pathname, pvs=pvs, ncounts=ncounts)
aa <- aa[order(aa$fdenrich, decreasing = TRUE),] 
#aa <- aa[order(aa$pv_log, decreasing = FALSE),] 
#aa$pname <- factor(aa$pname ,levels=as.vector(pname))
GeneCount <- aa$ncounts
Minuslog10Pvalue <- aa$pvs
p_2D <-ggplot(data=aa, aes(x=fdenrich, y=pathname))+geom_point(aes(colour=Minuslog10Pvalue, size = GeneCount), stat="identity", position="identity")+coord_flip()+scale_colour_gradient(low = "green",high="red")+theme_bw()+xlab("Rich factor")+ylab("KEGG Pathway")+
theme(plot.title = element_text(hjust = 0.5, face="bold", colour="black", size=25),legend.text=element_text(size=20), axis.title.x=element_text(size=30),axis.title.y=element_text(size=30),axis.text.y=element_text(size=20),axis.text.x=element_text(size=20,colour="black", angle=90, hjust=1))+
#guides(col = guide_legend(title = NULL))+
ggtitle("")

pdf(file="KEGG_enrichment_and_2D.pdf", width=15, height=12)
grid.newpage()
pushViewport(viewport(layout = grid.layout(1, 2)))
vplayout <- function(x, y) viewport(layout.pos.row = x, layout.pos.col = y)
print(p_bar, vp = vplayout(1, 1))  # key is to define vplayout
print(p_2D, vp = vplayout(1, 2))
dev.off()
#coord_flip()
#system("convert KEGG_enrichment_2D.pdf KEGG_enrichment_2D.png")


pdf(file="KEGG_enrichment.pdf",height=12)
print(p_bar)  # key is to define vplayout
dev.off()

pdf(file="KEGG_enrichment_2D.pdf",height=12)
print(p_2D)  # key is to define vplayout
dev.off()
