# Supplementary material for: Single-cell transcriptomics reveals systemic immune dysregulation in non-segmental vitiligo
Source: Front Immunol. 2025 Dec 8;16:1698566. doi: 10.3389/fimmu.2025.1698566 (PMC12719421; doi:10.3389/fimmu.2025.1698566)
Supplement: Supplementary file 4 [file DataSheet1.zip › analysis code/KEGG_enrich.R]

###################################
argsx <- commandArgs(TRUE)
Allsymbols <- readLines(argsx[1])
DGEsymbols <- as.vector(read.table(argsx[2],header=FALSE, sep="\t")[,1])
DGEsymbols <- unique(DGEsymbols)
DGEsymbols <- DGEsymbols[DGEsymbols %in% Allsymbols]
Allsymbol2KEGG <- readLines(argsx[3])
#symbol2KEGG <- lapply(strsplit(symbol2KEGG, "\t"),'[[',1)
Allsymbol2KEGG_tmp <- strsplit(Allsymbol2KEGG, "\t")
#Allsymbol2KEGG
DGEsymbol2KEGG <- Allsymbol2KEGG_tmp
Allsymbol2KEGG <- Allsymbol2KEGG_tmp
for(i in 1:length(Allsymbol2KEGG_tmp))
{
    names(Allsymbol2KEGG)[i] <- Allsymbol2KEGG[[i]][1]
	one <- Allsymbol2KEGG[[i]][-1]
	one <- one[one %in% Allsymbols]
	if(length(one) > 0)
	{
		Allsymbol2KEGG[[i]] <- one
	}
	else
	{
		Allsymbol2KEGG[[i]] <- character(0)
	}
    names(DGEsymbol2KEGG)[i] <- DGEsymbol2KEGG[[i]][1]
	one <- DGEsymbol2KEGG[[i]][-1]
	one <- one[one %in% DGEsymbols]
	if(length(one) > 0)
	{
		DGEsymbol2KEGG[[i]] <- one
	}
	else
	{
		DGEsymbol2KEGG[[i]] <- character(0)
	}
}
length(Allsymbol2KEGG)
length(DGEsymbol2KEGG)

Allsymbols <- unique(as.vector(unlist(Allsymbol2KEGG)))
#sum(is.na(Allsymbols))
#Allsymbols <- Allsymbols[!is.na(Allsymbols)]

DGEsymbols <- unique(as.vector(unlist(DGEsymbol2KEGG)))
#sum(is.na(DGEsymbols))
#DGEsymbols <- DGEsymbols[!is.na(DGEsymbols)]


Allsymbols_n <- length(Allsymbols)
DGE_symbols_n <- length(DGEsymbols)
###### Hyper test ########
phyper_pvalues <- NULL
ms <- NULL
ns <- NULL
ks <- NULL
xs <- NULL
ens <- NULL
terms <- NULL
genes <- NULL
keggs <- NULL
for (i in 1:length(DGEsymbol2KEGG)){
	m <- length(Allsymbol2KEGG[[i]])
	n <- Allsymbols_n - m
	k <- DGE_symbols_n
	genes_tmp <- DGEsymbol2KEGG[[i]]
	x <- length(genes_tmp)	
	if(x > 0)
	{
		ms <- c(ms, m)
		ns <- c(ns, n)
		ks <- c(ks, k)
		xs <- c(xs, x)
		genes <- c(genes, paste(genes_tmp, collapse=","))
		#ens <- c(ens, (x/k)/(m/(m+n)))
		ens <- c(ens, k*(m/Allsymbols_n))
		phyper_pvalues <- c(phyper_pvalues, phyper(x-1, m, n, k, lower.tail = F))
		keggs <- c(keggs, names(DGEsymbol2KEGG)[[i]])
	}
}
phyper_pvalues_adjust <- p.adjust(phyper_pvalues, "BH")

if(length(keggs) > 0)
{
KEGG_result <- data.frame(Pathway_id=sapply(strsplit(keggs,"//"),"[[",1),Pathway_name=sapply(strsplit(keggs,"//"),"[[",2),Pathway_class=sapply(strsplit(keggs,"//"),"[[",3),Annotated=ms,Significant=xs,SymbolList=genes,Expected=ens,classic_fisher=phyper_pvalues,FDR=phyper_pvalues_adjust)
KEGG_result <- KEGG_result[order(KEGG_result$classic_fisher,decreasing=FALSE),]
write.table(KEGG_result,file="KEGG_enrichment.xls",quote=FALSE,sep="\t",row.names=FALSE)

write.table(KEGG_result[KEGG_result$classic_fisher <= 0.05,],file="KEGG_enrichment_significant.xls",quote=FALSE,sep="\t",row.names=FALSE)
}else
{
KEGG_result <- c("Pathway_id","Pathway_name","Pathway_class","Annotated","Significant","SymbolList","Expected","classic_fisher","FDR")
write.table(paste(KEGG_result,collapse="\t"),file="KEGG_enrichment.xls",quote=FALSE,sep="\t",row.names=FALSE,col.names=FALSE)
write.table(paste(KEGG_result,collapse="\t"),file="KEGG_enrichment_significant.xls",quote=FALSE,sep="\t",row.names=FALSE,col.names=FALSE)
}
