# Supplementary material for: Single-cell transcriptomics reveals systemic immune dysregulation in non-segmental vitiligo
Source: Front Immunol. 2025 Dec 8;16:1698566. doi: 10.3389/fimmu.2025.1698566 (PMC12719421; doi:10.3389/fimmu.2025.1698566)
Supplement: Supplementary file 4 [file DataSheet1.zip › analysis code/Monocle_Analysis.R]

library(getopt)
command= matrix(c(
  	'help'   		,"h", 0, "logical","不接参数：帮助文档；",
  	'count'  		,"c", 2, "character","参数可选：基因表达矩阵行为基因列为细胞；table格式;",
	'sample_list'		,"l", 1,"character","参数必选：第一列为barcode尾缀，第二列为对应的样本名，有head,tab分割;",
	'step'			,"s", 2,"character","参数可选：操作步骤;默认1,2,3(1过滤细胞;2 拟时轨迹分析；3基于拟时和状态差异表达分析)；",
	'outdir'                ,"o", 2, "character","参数可选：输出目录：默认当前目录；",
        'project.rdata'         ,"R", 2, "character","参数可选：Seurat输出结果.rdata文件；",
	'project_name'          ,"a", 2, "character","参数可选：Seurat对象名称，若定义了这个参数，所有操作则是针对这个对象；默认：project",
	'cluster_file'          ,"f", 2, "character","参数可选：细胞聚类结果，csv格式：第一列Barcode ID编号；第二列：Cluster编号;",
        'cluster_number'        ,"I", 2, "character","参数可选：重新做轨迹分析的cluster编号：输入格式：1,2,3，逗号分隔；",
        'barcode_file'          ,"F", 2, "character","参数可选：重新做轨迹分析的barcode ID：csv格式件：第一列barcode ID编号；",
	'gene_file'             ,"g", 2,"character","参数可选：选客户提供的做轨迹分析基因列表:csv格式，含有列名gene；输出前10个基因的散点图；如果客户指定参数--project.rdata，则默认标记基因进行下一步分析；",
	'cutoff'            	,"M", 2, "integer","参数可选：用于轨迹分析的细胞数目，如果超过这个阈值，则随机选择对应的细胞数目:默认20000；",
	'root_stat'            	,"r", 2, "integer","参数可选：指定stat状态作为root绘制细胞轨迹图"
	


), byrow=TRUE, ncol=5)

args=getopt(command)

if(!is.null(args$help) | (is.null(args$count) & is.null(args$project.rdata)) ) {
	cat(paste(getopt(command, usage = T), "\n"))
	cat("--count和--project.rdata这两个参数必须指定一个\n")
    	q()
}

library(Seurat)
library(data.table)
library(Matrix)
library(grid)
library(RColorBrewer)
library(dplyr)
library(gplots)
library(cowplot)
library(scales)
library(reshape2)
library(ComplexHeatmap)
library(ggplot2)
library(monocle)

if ( is.null(args$outdir) ) {args$outdir="."}
if ( is.null(args$step) ) {args$step="1,2,3,4"}
if ( is.null(args$cutoff) ) {args$cutoff=20000}

steps <- as.integer(unlist(strsplit(args$step,split=",")))
curdir<-getwd()
outdir <- args$outdir
if (!file.exists(outdir)){
    dir.create(outdir)
}

cutoff <- args$cutoff

if(1 %in% steps){##########################step1:Store Data in a CellDataSet Object

	cat("########step1:Store Data in a CellDataSet Object\n")
	if(!is.null(args$count)){
		cat("Reading --count file\n")
		data <- fread(args$count,sep="\t", header=TRUE,data.table=F)
		rownames(data) <- data[,1]
		data[,1] <- NULL
	}else if(!is.null(args$project.rdata)){
		cat("loading project.rdata\n")
		load(args$project.rdata)
		if(!is.null(args$project_name)){project <- get(args$project_name)}
		data <- project@assays$RNA@counts
	}

	if(!is.null(args$cluster_file)){
		sample_sheet <- read.table(args$cluster_file, header = TRUE,sep=",")
		rownames(sample_sheet)<-sample_sheet[,1]
		colnames(sample_sheet) <- c("Barcode","Cluster")
	}else{
		sample_sheet <- data.frame(Barcode=colnames(project),Cluster=project@active.ident)
	}

	#########filter cells based on cluster number or barcode ID

	if(!is.null(args$cluster_number) & is.null(args$barcode_file)){

		cat("step1:filter cells based on parmaters --cluster_number: only recluster cells labeled cluster number ",args$cluster_number,"\n", sep="")
                remain <- as.numeric(unlist(strsplit(args$cluster_number,split=",")))
                index <- which(sample_sheet$Cluster %in% remain)
		remain_barcode <- colnames(data)[which(colnames(data) %in% rownames(sample_sheet)[index])]
                data<-data[, remain_barcode]
		sample_sheet <- sample_sheet[remain_barcode,]

        }else if(!is.null(args$barcode_file) & is.null(args$cluster_number)){

                cat("step1:filter cells: only recluster cells in the file ",args$barcode_file,"\n",sep="")
  	        barcode<-read.csv(args$barcode_file)
                colnames(barcode)[1]<-"Barcode"
		index<-which(colnames(data) %in% barcode$Barcode)
                data<-data[,index]
		data<-data[Matrix::rowSums(data)>0,]
		sample_sheet <- sample_sheet[colnames(data),]
        }else{
		cat("step1: cells no filter\n")

        }
	if(dim(data)[2] >= cutoff){
		cat("random choose --cutoff cells used to monocle analysis\n")
		set.seed(1)
		cells_list <- sample(1:dim(data)[2],cutoff)
		data <- data[,cells_list]
		data<-data[Matrix::rowSums(data)>0,]
		sample_sheet <- sample_sheet[colnames(data),]
		write.table(data.frame(Symbol=rownames(data),data,check.names=FALSE),file=paste(outdir,"gene_cell_exprs_table_random.xls",sep="/"),sep="\t",quote=FALSE,col.names=TRUE,row.names=FALSE)
	}
	sample_sheet[,1] <- NULL
}


if(2 %in% steps){
	cat("begining to monocle analysis\n")
	#save(list=ls(),file="test.rdata")
	gene_annotation <- data.frame(gene_id=rownames(data), gene_short_name=rownames(data))
	colnames(gene_annotation) <- c("gene_id","gene_short_name")
	rownames(gene_annotation) <- as.vector(gene_annotation[, 1])
	fd <- new("AnnotatedDataFrame", data = gene_annotation)
	pd <- new("AnnotatedDataFrame", data = sample_sheet)
	monocl_data <- newCellDataSet(as.matrix(data[,rownames(sample_sheet)]), phenoData = pd, featureData = fd, expressionFamily=negbinomial.size())
	monocl_data <- estimateSizeFactors(monocl_data)
	
	if(!is.null(args$gene_file)){
		cat("using the genes listed in --gene_file for setOrderingFilter\n")
		gene_file <- read.table(args$gene_file,header=TRUE,sep=",")
		headers<-c("p_val","avg_logFC","pct.1","pct.2","p_val_adj","cluster","gene")
		if(length(which(headers %in% colnames(gene_file)))==7){
			diffs2<-subset(gene_file[grep("^RP[L|S]",gene_file$gene, ignore.case = FALSE,invert=TRUE),],subset=avg_logFC>0.25 & pct.1 > 0.25 & (pct.1 > pct.2))
			if(!is.null(args$cluster_number)){
				if(!is.null(args$cluster_number)){
					remain <- as.numeric(unlist(strsplit(args$cluster_number,split=",")))
		                        diffs2<-subset(diffs,subset=cluster %in% remain)
				}

			}
			cell_disper_genes <- as.vector(unique(diffs2$gene))
		}else{
			cell_disper_genes <-gene_file$gene
		}

	}else if(exists("diffs")){
		cat("using the genes predicted by Seurat function FindAllMarkers for setOrderingFilter\n")
		diffs2<-subset(diffs[grep("^RP[L|S]",diffs$gene, ignore.case = FALSE,invert=TRUE),],subset=avg_logFC>0.25 & pct.1 > 0.25 & (pct.1 > pct.2))
		if(!is.null(args$cluster_number)){
                	remain <- as.numeric(unlist(strsplit(args$cluster_number,split=",")))
			diffs2<-subset(diffs,subset=cluster %in% remain)
		}
			cell_disper_genes <- as.vector(unique(diffs2$gene))

	}else {
		cat("using the genes estimateDispersions and dispersionTable by monocle for setOrderingFilter\n")
		monocl_data <- estimateDispersions(monocl_data)
		disp_table <- dispersionTable(monocl_data)
		#cell_disper_genes <- subset(disp_table, mean_expression >= 0.1)
		cell_disper_genes <- subset(disp_table,mean_expression >= 0.3 &  dispersion_empirical >= 1 * dispersion_fit)$gene_id
	}

	write.table(cell_disper_genes,file=paste(outdir,"cell_disper_genes.xls",sep="/"),sep="\t",quote=FALSE,col.names=FALSE,row.names=FALSE)
	monocl_data <- setOrderingFilter(monocl_data, cell_disper_genes)
	monocl_data <- reduceDimension(monocl_data, max_components = 2, method = 'DDRTree', norm_method = c("log"))
	monocl_data <- orderCells(monocl_data)
	if(!is.null(args$root_stat)){monocl_data <- orderCells(monocl_data,root_stat=args$root_stat)}
	sample_list_dir<-NULL
	if (grepl("^/",args$sample_list)){ ###return logical value
	    sample_list_dir<-args$sample_list
	}else{
	    sample_list_dir<-file.path(getwd(),args$sample_list)
	}
	setwd(outdir)
	MakeTrajectoryPlots(monocl_data=monocl_data,sample_list=sample_list_dir)
	setwd(curdir)
	if(!is.null(args$gene_file)){
		cat("ploting gene marker jitter plot and pseudotime plot using the gene listed in --gene_file\n")
		if(length(which(c("cluster","gene") %in% colnames(gene_file)))==2){
                	diffs2 %>% group_by(cluster) %>% top_n(-10, p_val_adj) -> top10
                	top10 %>% group_by(cluster) %>% top_n(10, avg_logFC) -> top10
                	clusters <- unique(as.vector(top10$cluster))
			for(index in 1:length(clusters)){
                        	onesym <- as.vector(top10[as.vector(top10$cluster) == clusters[index],]$gene)
                       		blast_genes <- row.names(subset(fData(monocl_data), gene_short_name %in% onesym))
				try({
                        	pdf(file=paste(outdir,"/Cluster",clusters[index],"_gene_marker_jitter_plot.pdf", sep=""),width=12,height=10);
                        	p <- plot_genes_jitter(monocl_data[blast_genes, ], grouping="State", min_expr=0.1, cell_size=0.5, ncol=2, color_by = "State");
                        	print(p);
                        	dev.off();
                        	pdf(file = paste(outdir,"/Cluster",clusters[index],"_gene_marker_pseudotime_plot.pdf", sep=""),width=12,height=10);
                        	p <- plot_genes_in_pseudotime(monocl_data[blast_genes,], trend_formula = "~sm.ns(Pseudotime, df=1)", color_by = "State", ncol = 2,cell_size =0.5);
                        	print(p);
                        	dev.off();
				})
                	}
		}else if (length(which(c("cluster","gene") %in% colnames(gene_file)))==1){
			
			blast_genes <- row.names(subset(fData(monocl_data), gene_short_name %in% cell_disper_genes))
			try({
                	pdf(file=paste(outdir,"Specified_gene_marker_jitter_plot.pdf",sep="/"), width=12,height=10);
               		p <- plot_genes_jitter(monocl_data[blast_genes[1:10], ], grouping="State", min_expr=0.1, cell_size=0.5, ncol=2, color_by = "State",plot_trend = TRUE);
                	print(p);
                	dev.off();
                	pdf(file = paste(outdir,"Specified_gene_marker_pseudotime_plot.pdf",sep="/"), width=12,height=10);
                	p <- plot_genes_in_pseudotime(monocl_data[blast_genes[1:10],], trend_formula = "~sm.ns(Pseudotime, df=1)", color_by = "State", ncol = 2,cell_size =0.5);
                	print(p);
                	dev.off();
			})
		}

	}else if(exists("diffs2")){
		cat("ploting gene marker jitter plot and pseudotime plot using the diffs (predicted by FindAllMarkers function) from the --project.rdata\n")
		diffs2 %>% group_by(cluster) %>% top_n(-10, p_val_adj) -> top10
        	top10 %>% group_by(cluster) %>% top_n(10, avg_logFC) -> top10
		clusters <- unique(as.vector(top10$cluster))
		for(index in 1:length(clusters)){
			onesym <- as.vector(top10[as.vector(top10$cluster) == clusters[index],]$gene)
			blast_genes <- row.names(subset(fData(monocl_data), gene_short_name %in% onesym))
			try({
			pdf(file=paste(outdir,"/Cluster",clusters[index],"_gene_marker_jitter_plot.pdf", sep=""),width=12,height=10);
			p <- plot_genes_jitter(monocl_data[blast_genes, ], grouping="State", min_expr=0.1, cell_size=0.5, ncol=2, color_by = "State",plot_trend = TRUE);
			print(p);
			dev.off();
			pdf(file = paste(outdir,"/Cluster",clusters[index],"_gene_marker_pseudotime_plot.pdf", sep=""),width=12,height=10);
			p <- plot_genes_in_pseudotime(monocl_data[blast_genes,], trend_formula = "~sm.ns(Pseudotime, df=1)", color_by = "State", ncol = 2,cell_size =0.5);
			print(p);
			dev.off();
			})
		}
	}
}	

if(3 %in% steps){
	diff_test_res <- differentialGeneTest(monocl_data,fullModelFormulaStr = "~sm.ns(Pseudotime)")
	diff_test_res <- diff_test_res[order(diff_test_res$qval),]
	sig_gene_names <- row.names(diff_test_res[1:100,c("gene_short_name", "pval", "qval")])
	try({
		pdf(file=paste(outdir,"Diff_pseudotime_heatmap.pdf",sep="/"),width=15,height=30);
		p<-plot_pseudotime_heatmap(monocl_data[sig_gene_names,],num_clusters = 4,cores = 1,show_rownames = T);
		print(p);
		dev.off();
	})
	out<-data.frame(GeneID=rownames(diff_test_res),diff_test_res)
	write.table(out,file=paste(outdir,"Diff_pseudotime_genes.xls",sep="/"),sep="\t",quote=FALSE,col.names=TRUE,row.names=FALSE)
	sig_genes_top10 <- row.names(diff_test_res[1:10,c("gene_short_name", "pval", "qval")])
	
	try({
		pdf(file=paste(outdir,"Diff_pseudotime_genes.pdf",sep="/"),width=20,height=10)
		p<-plot_genes_in_pseudotime(monocl_data[sig_genes_top10,],nrow= 2,ncol = 5)
		print(p)
		dev.off()
	})
	
	diff_test_res2 <- differentialGeneTest(monocl_data,fullModelFormulaStr = "~State")
	diff_test_res2 <- diff_test_res2[order(diff_test_res2$qval),]
	sig_gene_names2 <- row.names(diff_test_res2[1:10,c("gene_short_name", "pval", "qval")])
	
	try({
		pdf(file=paste(outdir,"Diff_state_jitter.pdf",sep="/"),width=20,height=10)
		p<-plot_genes_jitter(monocl_data[sig_gene_names2,], grouping = "State", color_by = "State", nrow= 2,ncol = 5,plot_trend = TRUE)
		print(p)
		dev.off()
	})
	
	out<-data.frame(GeneID=rownames(diff_test_res2),diff_test_res2)
	write.table(out,file=paste(outdir,"Diff_state_genes.xls",sep="/"),sep="\t",quote=FALSE,col.names=TRUE,row.names=FALSE)
		
}
if(4 %in% steps){
	for(i in 1:length(monocl_data@auxOrderingData$DDRTree$branch_points)){
                BEAM_res <- BEAM(monocl_data, branch_point = i, cores = 1)
                BEAM_res <- BEAM_res[order(BEAM_res$qval),]
                BEAM_res2 <- BEAM_res[,c("gene_short_name", "pval", "qval")]
                out1<-paste(outdir,"/branch",i,"_genes_heatmap.pdf",sep="")
                out2<-paste(outdir,"/branch",i,"_genes_pseudotime.pdf",sep="")
                out3<-paste(outdir,"/branch",i,"_genes_analysis.xls",sep="")
                try({
			pdf(file=out1,width=15,height=30);
                	p<-plot_genes_branched_heatmap(monocl_data[row.names(BEAM_res2[1:100,]),],branch_point = i,num_clusters =4,cores = 1,use_gene_short_name = T,show_rownames = T, return_heatmap =F);
			print(p);
                	dev.off();
			pdf(file=out2,width=20,height=10)
                	pp<-plot_genes_branched_pseudotime(monocl_data[row.names(BEAM_res2[1:10,]),],branch_point = i, ncol = 5)
                	print(pp)
                	dev.off()
		})
                out<-data.frame(GeneID=rownames(BEAM_res),BEAM_res)
                write.table(out,file=out3,sep="\t",quote=FALSE,col.names=TRUE,row.names=FALSE)
        }
}


if(exists("diff_test_res")){
	save(list=c("monocl_data","diff_test_res","diff_test_res2"),file = paste(outdir,"/out.rdata",sep=""))
}else{
	save(list=c("monocl_data"),file = paste(outdir,"/out.rdata",sep=""))
}
