# Supplementary material for: Single-cell transcriptomics reveals systemic immune dysregulation in non-segmental vitiligo
Source: Front Immunol. 2025 Dec 8;16:1698566. doi: 10.3389/fimmu.2025.1698566 (PMC12719421; doi:10.3389/fimmu.2025.1698566)
Supplement: Supplementary file 4 [file DataSheet1.zip › analysis code/Seurat_Integration.R]

library(getopt)

command= matrix(c(
  	'help'   		,"h", 0, "logical","不接参数：帮助文档；",
  	'count'  		,"c", 2, "character","参数可选：基因表达矩阵行为基因列为细胞；",
  	'project_name'		,"a", 2, "character","参数可选：Seurat对象名称，若定义了这个参数，所有操作则是针对这个对象；默认：project",
  	'tax'   		,"t", 2, "character","参数可选：物种信息；默认:human",
  	'nFeature_lowlimit'   	,"n", 2, "integer","参数可选：细胞过滤标准之一：每个细胞表达基因数目的下限；默认200",
  	'nFeature_highlimit'   	,"N", 2, "integer","参数可选：细胞过滤标准之一：每个细胞表达基因数目的上限：默认10000",
  	'mito_cutoff'		,"m", 2, "double","参数可选：细胞过滤标准之一：每个细胞线粒体基因表达含量的阈值：默认10",
  	'redcell_cutoff'	,"e", 2, "double","参数可选：细胞过滤标准之一：每个细胞红细胞标记基因表达含量的上限：默认10",
	'double_file'		,"d", 2,"character","参数可选：双细胞预测结果",
	'sample_list'		,"l", 1,"character","参数必选：样本顺序；输入格式A,B,C",
	'group_list'		,"2", 2,"character","参数可选：样本分组；输入格式case,control,case",
	'step'			,"s", 2,"character","参数可选：操作步骤;默认1,2,3(1过滤细胞;2 Seurat整合数据，PCA降维；3Seurat聚类鉴定标记基因;4细胞周期评估)",
	'outdir'                ,"o", 2, "character","参数可选：输出目录：默认当前目录",
	'batch'               	,"b", 2, "logical","参数可选：是否重新做批次校正：默认：TRUE",
    'project.rdata'         ,"R", 2, "character","参数可选：Seurat输出结果.rdata文件",
    'pcs_number'            ,"M", 2, "integer","参数可选：PCA降维数:默认30",
    'resolution'            ,"r", 2, "character","参数可选：输入格式：0.2,0.4,0.6 默认0.9",
    'top_num'               ,"i", 2, "integer","参数可选：绘制热点图，散点图和小提琴图基因个数：默认：10",
    'cluster_number'        ,"I", 2, "character","参数可选：重新聚类的cluster编号：输入格式：1,2,3",
    'barcode_file'          ,"F", 2, "character","参数可选：重新聚类的barcode ID：输入文件：第一列barcode ID编号",
    'onlyplot'          	,"p", 2, "logical","参数可选：只绘制--markers_file提供的基因散点图，小提琴图和泡泡图,默认：FALSE",
	'onlypos'		,"y", 2, "logical","参数可选：只检测阳性表达的标记基因，默认：FALSE",
	'compare_list'		,"C", 2, "character","参数可选：差异表达分析分组列表，输入格式：control_vs_case,A_vs_B",
	'FindAllMarkers'        ,"f", 2, "logical","参数可选：是否进行标记基因检测，默认：TRUE",
	'print'			,"P", 2, "character","参数可选：是否输出基因细胞表达矩阵：counts, data,或者scale.data;默认不输出",
	'markers_file'          ,"g", 2,"character","客户提供的标记基因:输入文件：tabel分割，两列：第一列细胞类型；第二列：基因名称"


), byrow=TRUE, ncol=5)

args=getopt(command)

if(!is.null(args$help) | (is.null(args$project.rdata) & is.null(args$count))) {
	cat(paste(getopt(command, usage = T), "\n"))
	q()
}


library(Seurat)
library(data.table)
library(RColorBrewer)
library(dplyr)
library(cowplot)
library(reticulate)


py_module_available(module = 'umap')

if ( is.null(args$tax) ) {args$tax="human"}
if ( is.null(args$outdir) ) {args$outdir=getwd()}
if ( is.null(args$nFeature_lowlimit) ) {args$nFeature_lowlimit=200}
if ( is.null(args$nFeature_highlimit) ) {args$nFeature_highlimit=10000}
if ( is.null(args$mito_cutoff) ) {args$mito_cutoff=10}
if ( is.null(args$redcell_cutoff) ) {args$redcell_cutoff=10}
if ( is.null(args$step) ) {args$step="1,2,3"}
if ( is.null(args$pcs_number) ) {args$pcs_number=30}
if ( is.null(args$resolution) ) {args$resolution="0.9"}
if ( is.null(args$batch) ) {args$batch="TRUE"}
if ( is.null(args$top_num) ) {args$top_num=10}
if ( is.null(args$onlyplot) ) {args$onlyplot=FALSE}
if ( is.null(args$onlypos) ) {args$onlypos=FALSE}
if ( is.null(args$FindAllMarkers) ) {args$FindAllMarkers="TRUE"}
if ( is.null(args$print) ) {args$print="FALSE"}
if ( args$onlyplot){args$step="NA"}
if(!is.null(args$group_list)){groups <- as.character(unlist(strsplit(args$group_list,split=",")))}
if(!is.null(args$compare_list)){compares <- as.character(unlist(strsplit(args$compare_list,split=",")))}

#cat(args$onlyplot)
if(args$onlyplot){
	if(is.null(args$project.rdata) | is.null(args$markers_file)){
      		cat("if only plots,please provide --project.rdata and --markers_file\n")
      		q()
	}
}


mito_cutoff <- args$mito_cutoff
redcell_cutoff <- args$redcell_cutoff
nFeature_lowlimit <- args$nFeature_lowlimit
nFeature_highlimit <- args$nFeature_highlimit
steps <- as.integer(unlist(strsplit(args$step,split=",")))
samples <- as.character(unlist(strsplit(args$sample_list,split=",")))
outdir <- args$outdir
resolutions <- unlist(strsplit(args$resolution,split=","))
resolutions <- as.numeric(resolutions)
pcs_number <- args$pcs_number
scfvalue <- 10000

if (file.exists(outdir)){
	setwd(outdir)
} else {
    	dir.create(outdir)
    	setwd(outdir)
}

if(1 %in% steps){##################filter cells based on mito,ribo,red cells,double cells,nFeature lowlimit and nFeature highlimit
	if(!is.null(args$count)){

		project_mx <- fread(args$count,sep="\t", header=TRUE,data.table=F)
		colnames(project_mx) <- gsub("\\.", "-", colnames(project_mx))
		rownames(project_mx) <- project_mx[,1]
		project_mx[,1] <- NULL
		project <- CreateSeuratObject(counts = project_mx, min.cells = 1, min.features = 0, project = "project")

	}else if(!is.null(args$project.rdata)){

		load(args$project.rdata)
		if(!is.null(args$project_name)){project<-get(args$project_name)}

	}

	if(is.null(args$cluster_number) & is.null(args$barcode_file)){

		cat("step1:filter cells based on mito,ribo,red,double cells,nFeature lowlimit and nFeature highlimit\n")
		genes_list <- read.table("~/rRNA.gene.list",header=TRUE)
                known_tax <- unique(genes_list$Tax)
		if(args$tax %in% known_tax){
			index <- which(genes_list$Tax %in% args$tax & genes_list$Type %in% "mtRNA")
                        mito_genes <- unlist(strsplit(as.character(genes_list[index,3]),split=","))
                        index <- which(genes_list$Tax %in% args$tax & genes_list$Type %in% "rRNA")
                        ribo_genes <- unlist(strsplit(as.character(genes_list[index,3]),split=","))
                        index <- which(genes_list$Tax %in% args$tax & genes_list$Type %in% "redcell")
                        red_genes <- unlist(strsplit(as.character(genes_list[index,3]),split=","))
                        mito_genes <- mito_genes[which(mito_genes %in% rownames(project))]
			ribo_genes <- ribo_genes[which(ribo_genes %in% rownames(project))]
			red_genes <- red_genes[which(red_genes %in% rownames(project))]
			if(length(mito_genes)>1){
				project[["percent.mt"]] <- PercentageFeatureSet(project, features=mito_genes)
			}else{
				project[["percent.mt"]] <- rep(0,dim(project)[2])
			}
			if(length(ribo_genes)>1){
				project[["percent.ribo"]] <- PercentageFeatureSet(project, features=ribo_genes)
			}else{
				project[["percent.ribo"]] <- rep(0,dim(project)[2])
			}
			if(length(red_genes)>1){
				project[["percent.redcell"]] <- PercentageFeatureSet(project, features=red_genes)
			}else{
				project[["percent.redcell"]] <-rep(0,dim(project)[2])
			}
		}
		project[["Sample"]]<-rep(0,dim(project)[2])
		if (!is.null(args$group_list)){project[["Group"]]<-rep(0,dim(project)[2])}
		for(i in 1:length(samples)){
        		yy<-paste("-",i,"$",sep="")
        		project[["Sample"]][grep(yy,colnames(project)),]<-samples[i]
 			if (!is.null(args$group_list))	{project[["Group"]][grep(yy,colnames(project)),]<-groups[i]}
		}
		barcode_info <- project@meta.data
		barcode_info[,1] <- NULL

		########过滤双细胞
		if(!is.null(args$double_file)){
			cat("filter double cells\n")
                        double1 <- read.table(args$double_file,header=TRUE,sep="\t",row.names=1)
                        barcode_info <- cbind(barcode_info,double1[colnames(project),])
                        index <- which(double1$predicted_doublets %in% 0)
			valid_cells <- colnames(project[,which(colnames(project) %in% rownames(double1[index,]))])
			project <- subset(project,cells=valid_cells)
                }

		write.table(data.frame("Barcode"=rownames(barcode_info),barcode_info,check.names=FALSE),file="Barcode_Infor.xls",quote = FALSE,sep="\t", na = "NA", row.names = FALSE)

		QC_index<-c("nFeature_RNA", "nCount_RNA", "percent.mt","percent.ribo","percent.redcell")
		QC_index<-QC_index[which(QC_index %in% colnames(barcode_info))]
		pdf(file="QC_index_by_Violinplot.pdf",width=3*length(QC_index)+2)
		p<-VlnPlot(project, features = QC_index, ncol = length(QC_index),group.by = "Sample")
		print(p)
		dev.off()
		if("percent.ribo" %in% colnames(project@meta.data)){
			project <- subset(project, subset = nFeature_RNA > nFeature_lowlimit & nFeature_RNA < nFeature_highlimit & percent.mt < mito_cutoff & percent.redcell < redcell_cutoff)
		}else{
			project <- subset(project, subset = nFeature_RNA > nFeature_lowlimit & nFeature_RNA < nFeature_highlimit)
		}
		 project <- project[Matrix::rowSums(project)>0,]

	}else if(!is.null(args$project.rdata) & !is.null(args$cluster_number) & is.null(args$barcode_file)){


		cat("step1:filter cells based on parmaters --cluster_number: only recluster cells labeled cluster number ",args$cluster_number,"\n")
        	remain <- unlist(strsplit(args$cluster_number,split=","))
		project <- subset(project,idents=remain)
		project <- project[Matrix::rowSums(project)>0,]

	}else if(!is.null(args$barcode_file)  & is.null(args$cluster_number)){


		cat("step1:filter cells: only recluster cells in the file ",args$barcode_file,sep="")
        	barcode<-read.table(args$barcode_file,header=TRUE)
        	colnames(barcode)[1]<-"Barcode"
		project <- subset(project,cells=barcode$Barcode)
		project <- project[Matrix::rowSums(project)>0,]
	}
	
}
		
if(2 %in% steps){
	 if(!is.null(args$project.rdata) & !(1 %in% steps)){
		load(args$project.rdata)
		if(!is.null(args$project_name)){project<-get(args$project_name)}

	 }
	if(dim(project)[2]>pcs_number){dims_final=pcs_number}else{dims_final=dim(project)[2]-1}
	if(args$batch){
		if(min(table(project$Sample))>200){filter=200}else{filter=min(table(project$Sample))-1}
		if(min(table(project$Sample))>100){weight=100}else{weight=min(table(project$Sample))-1}

		cat("Step2:multiple sample batch effect: IntegrateData\n")
                project.list <- SplitObject(object = project, split.by = "Sample")
		cat("normalization_method is LogNormalize\n")
                hvf.info <-NULL
                for (i in 1:length(x = project.list)){
                       	project.list[[i]] <- NormalizeData(object = project.list[[i]], scale.factor = scfvalue)
                       	project.list[[i]] <- FindVariableFeatures(object = project.list[[i]],selection.method = "vst")
                       	hvf.info <-c(hvf.info,project.list[[i]]@assays$RNA@var.features)
                       	var.features=project.list[[i]]@assays$RNA@var.features
                       	output<-paste(names(project.list[i]),"_variable_features.xls",sep="")
                       	write.table(data.frame(Genes=var.features), sep="\t", file=output,quote=FALSE, row.names=FALSE)
               	}
                hvf.info2<-unique(hvf.info)
                write.table(data.frame(Genes=hvf.info2), sep="\t", file="Allsamples_variable_features.xls",quote=FALSE, row.names=FALSE)
                project.anchors <- FindIntegrationAnchors(object.list = project.list, dims = 1:dims_final,anchor.features = hvf.info2,k.filter=filter)
                project <- IntegrateData(anchorset = project.anchors, dims = 1:dims_final,k.weight=weight)
		assay_name="integrated"

        }else{
		cat("Step2:no batch effect: NormalizeData and FindVariableFeatures\n")
                project <- NormalizeData(object = project, scale.factor = scfvalue)
                project <- FindVariableFeatures(object = project,selection.method = "vst", nfeatures = 2000, mean.cutoff = c(0.1, Inf),dispersion.cutoff=c(1, Inf))
                write.table(data.frame(Genes=project@assays$RNA@var.features), sep="\t", file="Allsamples_variable_features.xls",quote=FALSE, row.names=FALSE)
		assay_name="RNA"
		if("integrated" %in% names(project@assays)){
			assay_name="integrated";
		}
        }
	cat("running ScaleData and  RunPCA\n")
	project <- ScaleData(object = project, verbose = TRUE,features=rownames(project[[assay_name]]@data),assay=assay_name)
	project <- RunPCA(object = project, npcs = dims_final, verbose = TRUE,assay=assay_name,features=VariableFeatures(project,assay=assay_name))

	#######PCA成分个数选择方法一：绘制每个主成分正向作用和负向作用贡献最大基因的热点图
	
	pdf(file="DimHeatmap_PC.pdf",width=15,height=45)
	DimHeatmap(object = project, dims = 1:dims_final, cells = 500, balanced = TRUE)
	dev.off()

	#######PCA成分个数选择方法二：随机选取数据的子集（默认为1％）进行PCA降维，构建特征分数的空分布，并重复此过程，选择具有低p值特征的强大>丰富的PC进行下一步分析。

	project <- JackStraw(object=project,reduction = "pca",dims = dims_final,assay = assay_name)
	project <- ScoreJackStraw(object = project, reduction = "pca", dims = 1:dims_final,score.thresh = 1e-05)
	pdf(file="JackStrawPlot_PC.pdf",width=15)
	p <- JackStrawPlot(object = project, dims = 1:dims_final)
	print(p)
	dev.off()

	#######PCA成分个数选择方法三：肘图”：基于每个（ElbowPlot函数）解释的方差百分比对主成分进行排序。

	pdf(file="ElbowPlot_PC.pdf",width=15)
	p <- ElbowPlot(project, ndims = dims_final, reduction = "pca")
	print(p)
	dev.off()
	
	#采用FindNeighbors函数根据PCA空间中的欧氏距离构建KNN图，并根据其局部邻域中的共享重叠（Jaccard相似性）细化任意两个单元之间的边权重。FindClusters函数将细胞迭代分组在一起，包含一个分辨率参数，用于设置下游群集的“粒度”，增加的值会导致更多的cluster。
	
	cat("running FindNeighbors,RunTSNE and RunUMAP\n")
	project <- FindNeighbors(object = project, reduction = "pca", dims = 1:dims_final,assay=assay_name)

	#######TSNE非线性降维

	project <- RunTSNE(object = project, reduction = "pca",dims=1:dims_final,assay=assay_name,check_duplicates=FALSE)
	project <- RunUMAP(object = project, reduction = "pca",dims = 1:dims_final,assay=assay_name,umap.method = "umap-learn",metric = "correlation")
}


if(3 %in% steps){
	cat("Step3:FindClusters and FindAllMarkers\n")
	if(!is.null(args$project.rdata) & !(1 %in% steps) & !(2 %in% steps)){
		load(args$project.rdata)
		if(!is.null(args$project_name)){project<-get(args$project_name)}
	}
	if(args$batch){

        	project <- ScaleData(object = project, verbose = TRUE,features=rownames(project@assays$RNA@data),assay="RNA")
	}

	for(j in 1:length(resolutions)){
		output<-paste("clusters_resolution",resolutions[j],sep="")
		dir.create(output)
		setwd(output)
		if(args$FindAllMarkers){
			if(args$batch){
                        	DefaultAssay(object = project) <- "integrated"
                        	project <- FindClusters(object = project, resolution = resolutions[j])
                	}else{
				if("integrated" %in% names(project@assays)){
					DefaultAssay(object = project) <- "integrated"
				}else{
                        		DefaultAssay(object = project) <- "RNA"
				}
                        	project <- FindClusters(object = project, resolution = resolutions[j])
                	}

                	DefaultAssay(object = project) <- "RNA"
			idents<-as.factor(as.numeric(as.vector(project@active.ident))+1)
			names(idents) <- rownames(project@meta.data)
			project@active.ident <- idents
			printClusterFiles(project=project,sample_list=args$sample_list)
			diffs <- FindAllMarkers(object = project, logfc.threshold = 0.1, only.pos = args$onlypos, test.use="bimod", min.pct = 0.01,assay="RNA")
                	write.table(diffs, sep="\t", file="project.FindAllMarkers.xls",quote=FALSE, row.names=FALSE)

			save(list=c("project","diffs"),file='project.rdata')

			index<-grep("^RP[L|S]",diffs$gene, ignore.case = FALSE)
			if(length(index)>1){
				diffs2<-diffs[-index,]
			}else{
				diffs2<-diffs
			}
			diffs2<-diffs2[which(diffs2$avg_logFC>0),]
			top_num=as.numeric(args$top_num)
			makeDoHeatmap(project,diffs2,top_num=top_num,filter=TRUE)
			makeDoHeatmap(project,diffs2,top_num=top_num,filter=FALSE)
			makeDoHeatmap(project,diffs2,top_num=30,filter=TRUE)
			makeDoHeatmap(project,diffs2,top_num=30,filter=FALSE)
			diffs2 %>% group_by(cluster) %>% top_n(-top_num, p_val_adj) -> top10
	        	top10 %>% group_by(cluster) %>% top_n(top_num, avg_logFC) -> top10
			makePredMakersPlot(project=project,diffs=diffs2,top10=top10,sample_list=args$sample_list)
			allcluster_mean <- extDiffGene(project=project,diffs=diffs)
			makeCorrPlots(allcluster_mean=allcluster_mean)	
			if(!is.null(args$markers_file)){
				makeMarkerPlot(project,args$markers_file,sample_list=args$sample_list)
        		}
			temp=col[c(20:(19+length(unique(project$Sample))))]
                        input<-data.frame(Barcode=colnames(project),Sample=project$Sample,Cluster=project@active.ident)
                        data<-melt(table(input$Sample,input$Cluster))
                        colnames(data)<-c("Sample","Cluster","Count")
                        data$Cluster<-ordered(data$Cluster)
                        data<-ddply(data,"Cluster",transform, Percent = Count / sum(Count))

                        pdf(file="cluster_dis.pdf",width=10,height=6)
                        p<-ggplot(data, aes(x=Cluster, y=Percent,fill=Sample)) + geom_bar(stat="identity",colour = "white", position = "stack")+xlab("Cells")+ylab("Relative percent")+theme(legend.position="right")+theme(panel.background=element_blank(),axis.text.x = element_text(size = 11, angle=90 , hjust = 1,vjust=1, colour = "black"),axis.text.y=element_text(size=11,colour="black"))+scale_fill_manual(values=temp)
                        print(p)
                        dev.off()

                        write.table(data, file='cluster_dis.xls', quote=FALSE, row.names=FALSE,sep="\t")

		}
		cat("perform diff gene analysis\n")	
		if(is.null(args$group_list)){setwd(outdir);next}
		project[["Group"]]<-rep(0,dim(project)[2])
                for(i in 1:length(groups)){
                       	yy<-paste("-",i,"$",sep="")
                       	project[["Group"]][grep(yy,colnames(project)),]<-groups[i]
                }
		clusters<-sort(unique(project@active.ident))
		data_mat_frame <- project@assays$RNA@data
		data_mat_frame <- expm1(data_mat_frame)
		for(m in 1:length(compares)){
			pairs <- as.character(unlist(strsplit(compares[m],split="_vs_")))				
			for(i in 1:length(clusters)){
               			length1<-length(which(project@active.ident == clusters[i] & project$Group %in% pairs[1]))
               			length2<-length(which(project@active.ident == clusters[i] & project$Group %in% pairs[2]))
               			if(length1<3 | length2<3){next}
               			subdiff <- FindMarkers(project, subset.ident =clusters[i],ident.1=pairs[1],ident.2=pairs[2],min.pct = 0.01,logfc.threshold = 0.1,group.by="Group", test.use = "bimod",assay = "RNA")
               			subdata <- data_mat_frame[rownames(subdiff),]
               			group1_mean <- Matrix::rowMeans(subdata[,project@active.ident == clusters[i] & project$Group %in% pairs[1]])
               			group2_mean <- Matrix::rowMeans(subdata[,project@active.ident == clusters[i] & project$Group %in% pairs[2]])
               			name1 <- paste(pairs[1],"_Mean_UMI_Counts",sep="")
               			name2 <- paste(pairs[2],"_Mean_UMI_Counts",sep="")
               			cluster_mean <- data.frame(Symbol=names(group1_mean), name1=group1_mean,name2=group2_mean,Log2_Fold_Change=log2(group1_mean+1)-log2(group2_mean+1))
               			colnames(cluster_mean)<-c("Symbol",name1,name2,"Log2_Fold_Change")
               			subdiff_mean <- merge(data.frame(Symbol=rownames(subdiff),subdiff), cluster_mean, by.x = "Symbol", by.y = "Symbol", all.x = TRUE,sort=FALSE)
               			colnames(subdiff_mean)[2] <- "Pvalue"
               			colnames(subdiff_mean)[6] <- "AdjustPvalue"
               			subdiff_mean2 <- subdiff_mean[,c("Symbol","pct.1","pct.2",name1,name2,"Log2_Fold_Change","Pvalue","AdjustPvalue")]
               			otfile <- paste("Cluster",clusters[i],"_diff_","between_",pairs[1],"_",pairs[2],".xls", sep="")
               			write.table(subdiff_mean2, sep="\t", file=otfile, row.names=FALSE, quote=FALSE)
               			n <- dim(subdiff_mean2)[2]
               			otfile <- paste("Cluster",clusters[i],"_diff_significant_","between_",pairs[1],"_",pairs[2],".xls", sep="")
               			write.table(subdiff_mean2[subdiff_mean2[,(n-1)] <= 0.05 & abs(subdiff_mean2[,(n-2)]) >= 0.585,], sep="\t", file=otfile, row.names=FALSE, quote=FALSE)
       			}
		}
		
	setwd(outdir)
	
	}
}


if(args$print %in% "counts"){
	rawcounts <- project@assays$RNA@counts
}else if(args$print %in% "data"){
	rawcounts <- project@assays$RNA@data
}else if(args$print %in% "scale.data"){
	rawcounts <- project@assays$RNA@scale.data
}
if(args$print %in% c("counts","data","scale.data")){
	write.table(data.frame(Symbol=rownames(project@assays$RNA@counts),rawcounts,check.names = FALSE),file="gene_cell_exprs_table.xls",sep="\t",row.names=FALSE,quote=FALSE)
}


if(!is.null(args$markers_file) & !is.null(args$project.rdata) & (args$onlyplot)){
	cat("ploting the feature plot, vlnplot and dotplot\n")	
        load(args$project.rdata)
        if(!is.null(args$project_name)){project<-get(args$project_name)}
	makeMarkerPlot(project,args$markers_file,sample_list=args$sample_list)
}

if(4 %in% steps){
        if(!is.null(args$project.rdata) & !(1 %in% steps) & !(2 %in% steps) & !(3 %in% steps)){
                load(args$project.rdata)
                if(!is.null(args$project_name)){project<-get(args$project_name)}
        }
	Sgene <- cc.genes$s.genes
        GMgene <- cc.genes$g2m.genes
        project <- CellCycleScoring(object = project,g2m.features = GMgene,s.features = Sgene)
        barcode_info <- project@meta.data
        barcode_info[,1] <- NULL
	snns<-colnames(barcode_info)[grep("_snn_res|seurat_clusters",colnames(barcode_info))]
	for(i in 1:length(snns)){
		barcode_info[,snns[i]]<-as.numeric(as.character(barcode_info[,snns[i]]))+1
	}
        phase_info <- data.frame("Barcode"=rownames(barcode_info),barcode_info,check.names=FALSE)
	
        write.table(phase_info,file="Barcode_Phase.xls",quote = FALSE,sep="\t", na = "NA", row.names = FALSE)
        stat=melt(table(project$Sample,project$Phase))
	colnames(stat)<-c("Sample","Phase","Number")
	write.table(stat,file="Stat_Sample_Phase.xls",quote = FALSE,sep="\t", na = "NA", row.names = FALSE)
	snns<-colnames(project@meta.data)[grep("_snn_res",colnames(project@meta.data))]
	for(i in 1:length(snns)){
		output<-paste("Stat_Sample_Phase_Cluster_",snns[i],".xls",sep="")
		stat2=melt(table(project$Sample,as.character(project[[snns[i]]][,1]),project$Phase))
        	colnames(stat2)<-c("Sample","Cluster","Phase","Number")
		stat2[,2]<-stat2[,2]+1
        	write.table(stat2,file=output,quote = FALSE,sep="\t", na = "NA", row.names = FALSE)
	}
        col=unique(brewer.pal(9,"Set1"))
        pdf(file="PCA_and_TSNE_UMAP_SC_by_Phase.pdf",width=20,height=6)
        p2 <- DimPlot(object = project,reduction = "tsne",pt.size=0.5, label.size = 4, label = FALSE,cols =col,group.by = "Phase")
        p1 <- DimPlot(object = project,reduction = "pca",pt.size=0.5, label.size = 4, label = FALSE,cols =col,group.by = "Phase")
        p3 <- DimPlot(object = project,reduction = "umap",pt.size=0.5, label.size = 4, label = FALSE,cols =col,group.by = "Phase")
        p<-plot_grid(p1,p2,p3,nrow=1)
        print(p)
        dev.off()
}
