# Supplementary material for: Single-cell transcriptomics reveals systemic immune dysregulation in non-segmental vitiligo
Source: Front Immunol. 2025 Dec 8;16:1698566. doi: 10.3389/fimmu.2025.1698566 (PMC12719421; doi:10.3389/fimmu.2025.1698566)
Supplement: Supplementary file 4 [file DataSheet1.zip › analysis code/plot_barplot.R]

library(getopt)
command= matrix(c(
        'help'          ,"h", 0, "logical","help document；",
        'project'       ,"r", 1, "character","load project.rdata or project.rds",
        'group'         ,"g", 1, "character","multiple group are separted by comma",
        'level'         ,"l", 2, "character","optional, default:seurat_clusters",
        'outdir'        ,"o", 1, "character","output directory",
	'test'		,'w', 2, "character","do mann-whitney test or not,default:FALSE",
        'cluster'       ,'c', 2, "character","only draw specified cluster or cell_type",
	'test_method'   ,'T', 2, "character","wilcox or ttest,default:wilcox",
	'style'         ,"s", 2, "character","style of barplot,beside or stack or both"
), byrow=TRUE, ncol=5)

args=getopt(command)
####set default#####
if(!is.null(args$help) | is.null(args$project) | is.null(args$group)){
        cat(paste(getopt(command, usage = T), "\n"))
        q()
}
outdir<-"."
if(!is.null(args$outdir)){
    outdir<-args$outdir
    if(!dir.exists(outdir)){
        dir.create(outdir,recursive=T)
    }
}
style<-"both"
if(!is.null(args$style)){
    style<-args$style
}
test<-as.logical("FALSE")
if(!is.null(args$test)){
  test<-as.logical(args$test)
}
test_m<-"wilcox"
if(!is.null(args$test_method)){
    test_m<-args$test_method
}
lev<-"cell_type"
if(!is.null(args$level)){
  lev<-args$level
}


library(ggplot2)
library(reshape2)
library(Seurat)
library(stringr)
library(ggpubr)
mycol<-c("#5050FF","#CE3D32","#749B58","#E7C76F","#466983","#BA6338","#5DB1DD","#802268","#6BD76B","#D595A7","#837B8D","#C75127")

project<-readRDS(args$project)


####add cell_type info
if(lev=="cell_type"){
  if(!is.null(args$bc2ct)){
    bc<-read.csv(args$bc2ct) ###barcode to celltype,first column must be Barcode
    pos<-match(rownames(project@meta.data),bc[,1])
    project@meta.data[['cell_type']]<-bc[pos,2]
  }else if(!is.null(args$cl2ct)){
    cl<-read.table(args$cl2ct,sep="\t",head=T)
    pos<-match(project@meta.data$seurat_clusters,cl[,1])
    project@meta.data[['cell_type']]<-cl[pos,2]
  }else if(!"cell_type" %in% colnames(project@meta.data)){
    cat("please input barcode to celltype or cluster to cell type infomation\n")
    quit('no')
  }
}
if("Sample" %in% colnames(project@meta.data)){
  clst_count<-table(project@meta.data$Sample,project@meta.data[,lev])
}else{
  clst_count<-table(project@meta.data$orig.ident,project@meta.data[,lev])
}
if(lev=="seurat_clusters"){
    colnames(clst_count)<-paste("C",colnames(clst_count),sep="")
}
clst_freq<-as.data.frame(t(apply(clst_count,1,function(x)x/sum(x))))
###only draw the specified clusters
if(!is.null(args$cluster)){
    cluster<-unique(unlist(strsplit(args$cluster,",")))
    clst_count<-clst_count[,cluster]
    clst_freq<-clst_freq[,cluster]
}
clst_freq$sample<-rownames(clst_freq)

####read group info
groups<-unlist(strsplit(args$group,","))
for(g in groups){
    group<-read.table(g,head=T,sep="\t")
    group_name<-gsub("\\.txt|\\.tsv","",basename(g))
    clst_freq_g<-clst_freq[as.character(group[,2]),]
    clst_freq_g$group<-group[match(clst_freq_g$sample,group[,2]),3]
    clst_count_g<-clst_count[rownames(clst_freq_g),]
    ###是否需要把cluster编号前面的"C"去掉再输出到excel
    write.table(clst_count_g,file=file.path(outdir,paste(group_name,"_cell_count_by_",lev,".tsv",sep="")),quote=F,sep="\t",col.names=NA)
    write.table(clst_freq_g,file=file.path(outdir,paste(group_name,"_cell_freq_by_",lev,".tsv",sep="")),quote=F,sep="\t",col.names=NA)
    clst_freq_g$sample<-NULL
    merge_dat_mean<-aggregate(clst_freq_g[,-dim(clst_freq_g)[2]],list(clst_freq_g$group),mean)
    melt_mean<-melt(merge_dat_mean,id.var="Group.1")
    colnames(melt_mean)<-c("Group","cluster","mean")
    merge_dat_sd<-aggregate(clst_freq_g[,-dim(clst_freq_g)[2]],list(clst_freq_g$group),sd)
    melt_sd<-melt(merge_dat_sd,id.var="Group.1")
    colnames(melt_sd)<-c("Group","cluster","sd")
    melt_mean$sd<-melt_sd$sd
    melt_mean$Group<-factor(melt_mean$Group,levels=as.character(unique(group[,3]))) ###与输入的顺序有关
###############statistic analysis###########
    if(test){
	
	cluster_name<-colnames(clst_freq_g)[-dim(clst_freq_g)[2]]

    names(cluster_name)<-paste("X",gsub(" |\\(|\\)","_",cluster_name),sep="") 

    colnames(clst_freq_g)[-dim(clst_freq_g)[2]]<-paste("X",gsub(" |\\(|\\)"","_",cluster_name),sep="")

    new_cluster_name<-colnames(clst_freq_g)[-dim(clst_freq_g)[2]]
	
	
    tmp<-as.data.frame(t(clst_freq_g[-dim(clst_freq_g)[2]]))
    rownames(merge_dat_mean)<-paste(merge_dat_mean[,1],"mean",sep="_")
    merge_dat_mean[,1]<-NULL
    merge_dat_mean<-as.data.frame(t(merge_dat_mean))
    rownames(merge_dat_sd)<-paste(merge_dat_sd[,1],"sd",sep="_")
    merge_dat_sd[,1]<-NULL
    merge_dat_sd<-as.data.frame(t(merge_dat_sd))

  	
    if(test_m=="wilcox"){
        lapply(names(cluster_name),function(xxx){
          if(length(unique(clst_freq_g$group))==2){
              res<-wilcox.test(clst_freq_g[,xxx] ~ group, data=clst_freq_g, na.rm=TRUE, paired=FALSE, exact=FALSE, conf.int=TRUE)
              res<-res$p.value
          }else if(length(unique(clst_freq_g$group))>=3){
            res<-kruskal.test(clst_freq_g[,xxx] ~ group, data=clst_freq_g)
            res<-res$p.value
          }
          return(res)
        })->result
    }else if(test_m=="ttest"){
#          if(Reduce("|",grepl("^[0-9]",cluster_name)))
          lapply(names(cluster_name),function(xxx){
              		
              t_formulas<-as.formula(paste(xxx,'~group'))
              res<-compare_means(t_formulas,clst_freq_g,method = "t.test")[[5]]
              return(res)
          })->result

    }
    result<-do.call('rbind',result)
    print(result)
    result<-as.data.frame(result)
    colnames(result)[1]="pvalue"
    result$padj<-p.adjust(result$pvalue,method="fdr")
    rownames(result)<-names(cluster_name)
	
    wilcox<-data.frame(tmp,merge_dat_mean[rownames(tmp),],merge_dat_sd[rownames(tmp),],result[rownames(tmp),],check.names=F)
	rownames(wilcox)<-cluster_name[rownames(wilcox)]
    write.table(wilcox,file=file.path(outdir,paste(group_name,"_pvalue_by_",lev,".tsv",sep="")),quote=F,sep="\t",col.names=NA)
    res_sig<-wilcox$pvalue
	
    map_sig<-function(res_sig){
      if(res_sig<=0.00005){
        res_sig<-"****"
      }else if(res_sig<=0.0005){
        res_sig<-"***"
      }else if(res_sig<=0.005){
        res_sig<-"**"
      }else if(res_sig<=0.05){
        res_sig<-"*"
      }else{
        res_sig<-("")
      }
    }
    wilcox$res_sig<-do.call('rbind',purrr::map(res_sig,map_sig))
    }
 
    wdth<-length(unique(melt_mean$Group))*length(unique(melt_mean$cluster))
    if(style=="both" | style=="beside"){
      pdf(file.path(outdir,paste(group_name,"_cell_freq_errorbar2_by_",lev,".pdf",sep="")),width=10,height=6)
      p<-ggplot(melt_mean,aes(x=cluster,y=mean,fill=Group))+coord_cartesian(clip="off")+
      geom_errorbar(aes(ymin=mean-0.1*sd,ymax=mean+sd),width=0.2,position=position_dodge(.9))+
      geom_bar(width=0.7,stat="identity",position=position_dodge(0.9))+theme_classic()+theme(axis.text.y=element_text(size=rel(1.6),color="black"),axis.text.x=element_text(size=rel(1.8),color="black",angle=60,hjust=1,vjust=1),axis.title.y=element_text(size=rel(1.6)),legend.text=element_text(size=rel(1.4)),plot.margin=unit(c(1,0.5,0.5,1),"cm"),axis.line = element_line(colour="black",size=rel(1.2)),axis.ticks.length = unit(0.1, "cm"), axis.ticks=element_line(color="black",size=rel(1.2)),panel.grid=element_blank())+xlab("")+ylab("Cell frequency")+labs(fill="")+scale_fill_manual(values=mycol)+scale_y_continuous(expand=c(0, 0))
      if(test){
        layer_data(p)->dd
        grm<-length(unique(melt_mean$Group))
        dd$fake_group<-ceiling(dd$group/grm)
        ypos<-tapply(dd$ymax,list(dd$fake_group),max)
        xpos<-tapply(dd$x,list(dd$fake_group),mean)
        p<-p+annotate('text',label=wilcox$res_sig,x=xpos,y=ypos*1.02,vjust=-0.4,colour='black',size=6)
      }
      print(p)
      dev.off()
      ##output png
      png(file.path(outdir,paste(group_name,"_cell_freq_errorbar2_by_",lev,".png",sep="")),width=1000,height=600)
      print(p)
      dev.off()
    }
    if(style=="both" | style=="stack"){
      pdf(file.path(outdir,paste(group_name,"_cell_freq_stacked_by_",lev,".pdf",sep="")),width=10,height=7)
      p<-ggplot(melt_mean,aes(x=cluster,y=mean,fill=Group))+geom_bar(width=0.7,stat="identity",position="stack")+theme_classic()+theme(axis.text.y=element_text(size=rel(1.6),color="black"),axis.text.x=element_text(size=rel(1.6),color="black",angle=60,hjust=1,vjust=1),axis.title.y=element_text(size=rel(1.6)),legend.text=element_text(size=rel(1.2)),plot.margin=unit(c(1,0.5,0.5,1),"cm"),axis.line = element_line(colour="black",size=rel(1.2)),axis.ticks.length = unit(0.1, "cm"), axis.ticks=element_line(color="black",size=rel(1.2)),panel.grid=element_blank())+xlab("")+ylab("Cell frequency")+labs(fill="")+scale_fill_manual(values=mycol)+scale_y_continuous(expand=c(0, 0))
      print(p)
      dev.off()
      ###output png###
      png(file.path(outdir,paste(group_name,"_cell_freq_stacked_by_",lev,".png",sep="")),width=10,height=6)
      print(p)
      dev.off()
    }
}
