# Supplementary material for: Single-cell transcriptomics reveals systemic immune dysregulation in non-segmental vitiligo
Source: Front Immunol. 2025 Dec 8;16:1698566. doi: 10.3389/fimmu.2025.1698566 (PMC12719421; doi:10.3389/fimmu.2025.1698566)
Supplement: Supplementary file 6 [file Table1.xlsx]

## Sheet: after_QC_cell_statistic
Sample name	Total Live Cells	Total Amount of cDNA（ng）	Total Amount of DNA Library（ng）	after_QC_Total_cell	Number of Reads	Total_gene	Total_UMI	Mean_gene	Mean_UMI	Mean_mito_per	Mean_ribo_per	Median_gene	Median_UMI	Median_mito_per	Median_ribo_per
Control-1	6.7×105	477	942	9699	591863555	28645	57080555	1841	5885	10.8812	23.6563	1698	5169	10.6883	21.9851
Control-2	5.3×105	465	894	10679	539011626	28428	60955361	1814	5708	9.35673	23.6181	1672	4947	9.02521	21.5717
Control-3	5.8×105	549	888	10543	569236092	28579	57385461	1719	5443	10.9736	23.2093	1568	4718	10.7704	20.9042
vitiligo-1	5.1×105	267	849	8820	618478854	29031	57141497	1962	6479	12.6433	22.8641	1738	5592	12.3386	19.4772
vitiligo-2	1.2×105	69	1128	11344	616104410	31477	49283986	1521	4344	13.3892	25.2975	1419	3971	13.2117	26.7567
vitiligo-3	2.4×105	114	1632	8615	604301011	29757	47403196	1733	5502	14.058	24.9634	1639	5106	14.0652	24.0354
