# Supplementary material for: Single-cell transcriptomics reveals systemic immune dysregulation in non-segmental vitiligo
Source: Front Immunol. 2025 Dec 8;16:1698566. doi: 10.3389/fimmu.2025.1698566 (PMC12719421; doi:10.3389/fimmu.2025.1698566)
Supplement: Supplementary file 7 [file Table2.xlsx]

## Sheet: Sheet1
single-cell sequencing cohort
subject ID	Type	Age（years）	Sex	Race
Vitiligo1	GP-NSV	31	M	East Asian
Vitiligo2	GP-NSV	57	F	East Asian
Vitiligo3	GP-NSV	72	M	East Asian
Control1	HC	41	M	East Asian
Control2	HC	30	M	East Asian
Control3	HC	32	M	East Asian
Flow cytometry validation cohort
FC1	HC	69	F	East Asian
FC2	HC	64	M	East Asian
FC3	HC	64	F	East Asian
FC4	HC	58	F	East Asian
FC5	HC	58	M	East Asian
FC6	HC	55	F	East Asian
FC7	HC	54	F	East Asian
FC8	HC	38	M	East Asian
FC9	HC	53	F	East Asian
FC10	HC	53	M	East Asian
FC11	HC	52	F	East Asian
FC12	HC	50	F	East Asian
FC13	HC	49	F	East Asian
FC14	HC	47	M	East Asian
FC15	HC	45	F	East Asian
FC16	HC	44	F	East Asian
FC17	HC	41	F	East Asian
FC18	HC	40	M	East Asian
FC19	HC	39	F	East Asian
FC20	HC	38	F	East Asian
FC21	HC	37	F	East Asian
FC22	HC	36	F	East Asian
FC23	HC	32	F	East Asian
FC24	HC	30	M	East Asian
FC25	HC	29	F	East Asian
FC26	HC	53	F	East Asian
FC27	HC	26	F	East Asian
FC28	HC	26	M	East Asian
FC29	HC	23	F	East Asian
FC30	HC	27	F	East Asian
FC31	GP-NSV	60	M	East Asian
FC32	GP-NSV	58	M	East Asian
FC33	GP-NSV	51	F	East Asian
FC34	GP-NSV	50	M	East Asian
FC35	GP-NSV	41	M	East Asian
FC36	GP-NSV	30	M	East Asian
FC37	GP-NSV	20	F	East Asian
Abbreviations: HC, healthy control; GP-NSV, generalized progressive non-segmental vitiligo; F, female; M, male.
